# Supplementary material for: Making social sciences more scientific: Literature review by structured data
Source: MethodsX. 2020 Feb 20;7:100818. doi: 10.1016/j.mex.2020.100818 (PMC7115160; doi:10.1016/j.mex.2020.100818)
Supplement: Supplementary file 1 [file mmc1.zip]

Archive with 2 entries (2 files):
- EntreArticle_2008_2018.csv
- EntreAuthor_2008_2018.csv
