# Supplementary material for: Making social sciences more scientific: Literature review by structured data
Source: MethodsX. 2020 Feb 20;7:100818. doi: 10.1016/j.mex.2020.100818 (PMC7115160; doi:10.1016/j.mex.2020.100818)
Supplement: Supplementary file 1 [file mmc1.zip › EntreArticle_2008_2018.csv]

Name_En	Authors	Fields	SourceName	Publisher	PublishYear	JIF	CiteScore
A propensity score matching analysis on the impact of international migration on entrepreneurship in Vietnam	(vf.27)Tran Thi Bich, (vm.28)Nguyen Huu Chi, (vf.29)Nguyen Thi Xuan Mai, (vf.30)Ngo Thi Phuong Thao	(F031)Statistics	Journal of the Asia Pacific Economy	Taylor & Francis	2012	0	0
Acculturation and global mindsponge: an emerging market perspective	(vm.3)Vuong Quan Hoang, (ff.1001)Nancy K Napier	(F010)Economics	International Journal of Intercultural Relations	Elsevier	2015	0.963	1.39
An empirical analysis of credit accessibility of small and medium sized enterprises in Vietnam	(vf.133)Nguyen Thi Nhung, (fm.1176)Christopher Gan, (fm.1177)Baiding Hu	(F010)Economics	Banks and Bank Systems	Business Perspectives	2015	0	0.1
An incentive-based model of international entrepreneurship in emerging and transition economies	(vm.438)Ngo Vi Dung, (fm.1180)Frank Janssen, (ff.1181)Marine Falize	(F010)Economics	Journal of International Entrepreneurship	Springer	2016	0	1.8
Competitor concentration, networking, and customer acceptance: The case of small firms in Vietnam	(vm.12)Nguyen Van Thang, (vm.343)Nguyen Thanh Binh, (fm.1029)Garry D. Bruton	(F021)Management	Asia Pacific Journal of Marketing and Logistics	Emerald	2016	0	0.83
Application of visual management in small medium enterprises in Vietnam	(vm.32)Nguyen Hong Son, (vm.105)Nguyen Dang Minh, (vm.435)Luu Quoc Dat, (vm.440)Nguyen Dang Toan, (vm.506)Pham Minh Tuan	(F021)Management	International Journal of Entrepreneurship and Innovation Management	Inderscience	2017	0	0.83
Learning to Be Capitalists: Entrepreneurs in Vietnam’s Transition Economy	(vf.6)Nguyen Thi Tuyet Mai	(F007)Business	Asian Business and Management	Palgrave Macmillan	2012	0	1.15
Building trust—Evidence from Vietnamese entrepreneurs	(vm.12)Nguyen Van Thang, (fm.1033)Jerman Rose	(F007)Business , (F021)Management	Journal of Business Venturing	Elsevier	2009	0	0
Business associations and the politics of contained participation in Vietnam	(vf.270)Nguyen Tu Phuong	(F007)Business , (F024)Political Science	Australian Journal of Political Science	Taylor & Francis	2014	0.84	0.82
Capital constraints and the performance of entrepreneurial firms in Vietnam	(vf.25)Tran Thu Hien, (fm.1059)Enrico Santarelli	(F007)Business	Industrial and Corporate Change	Oxford University Press	2014	1.26	1.7
Economic reform and entrepreneurship in Vietnam: A policy perspective	(vm.132)Nguyen Anh Quan, (ff.1956)Gillian Sullivan Mort	(F010)Economics	(Edited Book) Economic Development and Entrepreneurship in Transition Economies: Issues, Obstacles and Perspectives	Springer	2016	0	0
Corruption risks in Vietnam’s household business sector	(vm.89)Dang Hoang Giang, (vm.315)Phung Thanh Xuan, (vm.316)Ninh Quang Hai	(F007)Business , (F017)Law	Crime, Law and Social Change	Springer	2016	0.491	0.91
Corruption, provincial institutions and manufacturing firm productivity: New evidence from a transitional economy	(vm.76)Tran Quang Tuyen, (vm.79)Vu Van Huong, (vm.108)Doan Thanh Tinh, (vm.321)Tran Duc Hiep	(F007)Business , (F024)Political Science	Estudios de Economía	University of Chile	2016	0.35	0
Corruption, Types of Corruption and Firm Financial Performance: New Evidence from a Transitional Economy	(vm.76)Tran Quang Tuyen, (vm.79)Vu Van Huong, (vm.452)Nguyen Van Tuan, (fm.1320)Steven Lim	(F010)Economics	Journal of Business Ethics	Springer	2016	2.354	2.23
Creating a New Business Through Applying the Systems-Based Evolutionary Learning Laboratory Approach	(vm.320)Nguyen Cao Nam, (fm.1128)Ockie J. H. Bosch, (fm.1321)Toshiro Kiura, (fm.1322)Seiko Shirasaka, (fm.1323)Takashi Maeno	(F007)Business	Systems Research and Behavioral Science	Wiley	2014	0	1.09
Critical successful factors for innovation in Vietnamese firms	(vm.451)Nguyen Van Minh, (vm.459)Nham Phong Tuan, (vm.474)Tran Hoai Nam	(F007)Business	Journal of Industrial Engineering and Management	OmniaScience	2017	0	0.67
CSR and organizational citizenship behavior for the environment: the moderating roles of corporate entrepreneurship and employee attachment style	(vm.16)Luu Trong Tuan	(F007)Business	International Journal of Contemporary Hospitality Management	Emerald	2017	2.874	3.52
Cultural values, market institutions, and entrepreneurship potential: A comparative study of the United States, Taiwan, and Vietnam	(vm.12)Nguyen Van Thang, (fm.1030)Scott E. Bryant, (fm.1033)Jerman Rose, (ff.1034)Chiung-Hui Tseng, (ff.1035)Supara Kapasuwan	(F007)Business	Journal of Developmental Entrepreneurship	World Scientific	2009	0	0
De jure determinants of new firm formation: how the pillars of constitutions influence entrepreneurship	(vf.25)Tran Thu Hien, (fm.1059)Enrico Santarelli, (ff.1420)Emanuela Carbonara	(F007)Business , (F010)Economics	Small Business Economics	Springer	2016	2.421	3.47
Entrepreneurial orientation and competitive intelligence: cultural intelligence as a moderator	(vm.16)Luu Trong Tuan	(F007)Business	Journal of Research in Marketing and Entrepreneurship	Emerald	2015	0	0.54
Entrepreneur's actual behavioral controls, psychic distance stimuli, and export mode choice	(vm.438)Ngo Vi Dung, (fm.1180)Frank Janssen	(F007)Business	Journal of Developmental Entrepreneurship	World Scientific	2015	0	0.69
Examining the marketing planning–marketing capability interface and customer-centric performance in SMEs	(vm.439)Ngo Viet Liem, (fm.1142)Aron O'Cass, (ff.1656)Vida Siahtiri	(F010)Economics	Journal of Strategic Marketing	Taylor & Francis	2012	0	0.57
Exports and firm survival: The first evidence from Vietnam private manufacturing SMEs	(vm.79)Vu Van Huong, (fm.1320)Steven Lim	(F007)Business	Economics Bulletin	Economics Bulletin	2013	0	0.24
Factors Contributing to the Growth of Small and Medium Enterprises: An Empirical Analysis of Vietnam's Manufacturing Firms	(vm.459)Nham Phong Tuan, (fm.1356)Yoshi Takahashi		Singapore Management Review	Singapore Institute of Management	2009	0	0
Firm exporting and productivity: what if productivity is no longer a black box	(vm.76)Tran Quang Tuyen, (vm.79)Vu Van Huong, (fm.1320)Steven Lim, (fm.1330)Mark Holmes	(F010)Economics	Baltic Journal of Economics	Taylor & Francis	2016	0.529	0.47
From corporate social responsibility, through entrepreneurial orientation, to knowledge sharing: A study in Cai Luong (Renovated Theatre) theatre companies	(vm.16)Luu Trong Tuan	(F007)Business , (F021)Management	Learning Organization	Emerald	2015	0	1.47
Getting to the real story: what Vietnamese business people wish foreigners understood about doing business in emerging and transition countries like Vietnam – before they start	(vm.3)Vuong Quan Hoang, (ff.1001)Nancy K Napier	(F007)Business	International Journal of Human Resources Development and Management	Inderscience	2011	0	0.3
Growth of Incumbent Firms and Entrepreneurship in Vietnam	(vf.25)Tran Thu Hien, (fm.1059)Enrico Santarelli	(F010)Economics	Growth and Change	Wiley	2012	0	0.91
Impact Evaluation of Training on Firms’ Performance: The Case of the Small and Medium Enterprises in Vietnam	(vm.52)Nguyen Khanh Duy, (vf.53)Nguyen Thi Hoang Oanh, (vm.173)Nguyen Duy Tam, (vm.174)Pham Tien Thanh, (vm.175)Truong Thanh Vu	(F007)Business	Mediterranean Journal of Social Sciences	Mediterranean Center of Social and Educational Research	2015	0	0
Impact Evaluation of Training on Productivity of the Small and Medium Enterprises in Vietnam	(vm.52)Nguyen Khanh Duy, (vf.53)Nguyen Thi Hoang Oanh	(F007)Business	Asian Social Science	Canadian Center of Science and Education	2015	0	0
Impacts of geographical locations and sociocultural traits on the Vietnamese entrepreneurship	(vm.3)Vuong Quan Hoang	(F010)Economics	SpringerPlus	Springer	2016	1.13	1.3
Innovation and exports in Vietnam's SME sector	(vm.1)Nguyen Ngoc Anh, (vm.51)Nguyen Dinh Chuc, (vm.55)Nguyen Duc Nhat, (vm.123)Pham Quang Ngoc	(F010)Economics	European Journal of Development Research	Palgrave Macmillan	2008	0	0
Internet use, customer relationships and loyalty in the Vietnamese travel industry	(vf.421)Hoang Thi Phuong Thao, (fm.1288)Fredric William Swierczek	(F007)Business	Asia Pacific Journal of Marketing and Logistics	Emerald	2008	0	0
Knowledge Sharing in Public Organizations: The Roles of Servant Leadership and Organizational Citizenship Behavior	(vm.16)Luu Trong Tuan	(F021)Management	International Journal of Public Administration	Taylor & Francis	2016	0	0.58
Market responsiveness: antecedents and the moderating role of external supply chain integration	(vm.16)Luu Trong Tuan	(F010)Economics	Journal of Business and Industrial Marketing	Emerald	2017	0.973	1.98
Organizational social capital as a moderator for the effect of entrepreneurial orientation on competitive intelligence	(vm.16)Luu Trong Tuan	(F007)Business	Journal of Strategic Marketing	Taylor & Francis	2017	0	0.79
Ownership, Organization, and Income Inequality: Market Transition in Rural Vietnam	(vm.66)Nguyen Hoang Giang, (fm.1841)Andrew G. Walder	(F010)Economics	American Sociological Review	SAGE	2008	0	0
Perceptions of Leadership Competencies and the Acquisition of Them by CEOs in Vietnamese Small Enterprises	(vm.115)Le Quan	(F021)Management	Asian Social Science	Canadian Center of Science and Education	2015	0	0
Rethinking State-Society Relations in Vietnam: The Case of Business Associations in Ho Chi Minh City	(vf.270)Nguyen Tu Phuong	(F024)Political Science	Asian Studies Review	Taylor & Francis	2014	0.375	0.65
Sub-national institutions, firm strategies, and firm performance: A multilevel study of private manufacturing firms in Vietnam	(vm.12)Nguyen Van Thang, (vf.24)Le Thi Bich Ngoc, (fm.1030)Scott E. Bryant	(F007)Business	Journal of World Business	Elsevier	2013	0	3.75
Survey data on entrepreneurs׳ subjective plan and perceptions of the likelihood of success	(vm.3)Vuong Quan Hoang	(F010)Economics	Data in Brief	Elsevier	2016	0	0.5
The Effect of Entrepreneurial Human Capital and Entrepreneurial Failure Learning on the Entrepreneurial Restart Intention	(vm.115)Le Quan, (vm.119)Ta Huy Hung	(F007)Business	Asian Social Science	Canadian Center of Science and Education	2014	0	0
The impact of Microcredit on Self-employment profits in Vietnam	(vf.21)Pham Thi Thu Tra, (fm.1012)Robert Lensink	(F010)Economics	Economics of Transition	Wiley	2012	0	1.06
The Impact of Networking on Bank Financing: The Case of Small and Medium-Sized Enterprises in Vietnam	(vm.12)Nguyen Van Thang, (vf.24)Le Thi Bich Ngoc	(F007)Business	Entrepreneurship Theory and Practice	Wiley	2009	0	0
The impact of petty corruption on firm innovation in Vietnam	(vm.1)Nguyen Ngoc Anh, (vf.73)Nguyen Thi Ngoc Minh, (vm.74)Tran Nam Binh, (vm.317)Doan Quang Hung	(F007)Business , (F017)Law	Crime, Law and Social Change	Springer	2016	0.491	0.91
The interplay of human and social capital in shaping entrepreneurial performance: the case of Vietnam	(vf.25)Tran Thu Hien, (fm.1059)Enrico Santarelli	(F010)Economics	Small Business Economics	Springer	2013	0	2.17
The relationship between social costs, social capital and failure learning on the entrepreneurial restart intention	(vm.115)Le Quan, (vm.119)Ta Huy Hung	(F007)Business	International Business Management	Medwell Publishing	2016	0	0.17
The Transformation of Agricultural Producer Cooperatives: The Case of Vietnam	(vm.382)Pham Bao Duong, (fm.1557)Axel Wolz	(F001)Agriculture	Journal of Rural Cooperation	Elsevier	2010	0	0
The WTO, marketing and innovativeness capabilities of Vietnamese firms	(vf.103)Nguyen Thi Minh Trang, (vm.106)Nguyen Dinh Tho	(F007)Business	Management Research Review	Emerald	2011	0	0.33
Vietnam in transition: SMEs and the necessitating environment for entrepreneurship development	(vm.132)Nguyen Anh Quan, (ff.1956)Gillian Sullivan Mort, (ff.1957)Clare D'Souza	(F007)Business	Entrepreneurship and Regional Development	Taylor & Francis	2015	1.629	2.83
What Determines Export Participation of Private Domestic Manufacturing SMEs in Vietnam?	(vm.79)Vu Van Huong, (vm.321)Tran Duc Hiep, (vm.349)Nguyen Trong Co	(F007)Business	Asian Social Science	Canadian Center of Science and Education	2015	0	0
What Firms Must Pay Bribes and How Much? An Empirical Study of Small and Medium Enterprises in Vietnam	(vm.131)Le Van Chon, (vf.137)Vu Thi Thuong	(F007)Business	Proceedings - Integrated Uncertainty in Knowledge Modelling and Decision Making: 5th International Symposium, IUKM 2016	Springer	2016	0	0
Which Entrepreneurs Bribe and What Do They Get From It? Exploratory Evidence From Vietnam	(vm.26)Phan Anh Tu, (fm.1061)Gjalt de Jong, (fm.1062)Hans van Ees	(F010)Economics	Entrepreneurship Theory and Practice	Wiley	2012	0	3.63
Willingness to pay for managerial training: A case from the knitwear industry in Northern Vietnam	(vm.113)Vu Hoang Nam, (fm.1182)Tetsushi Sonobe, (ff.1513)Aya Suzuki	(F010)Economics	Journal of Comparative Economics	Elsevier	2014	1.17	1.51
Winning through innovation and marketing: Lessons from Australia and Vietnam	(vm.439)Ngo Viet Liem, (fm.1142)Aron O'Cass	(F010)Economics	Industrial Marketing Management	Elsevier	2011	0	2.36
Credit Accessibility and Small and Medium Sized Enterprises' Growth in Vietnam	(vf.133)Nguyen Thi Nhung, (fm.1176)Christopher Gan, (fm.1177)Baiding Hu	(F010)Economics	Current Politics and Economics of South, Southeastern, and Central Asia	Nova Science Publishers	2015	0	0
Female entrepreneurship in rural Vietnam: an exploratory study	(vf.493)Nguyen Cuc, (fm.1379)Howard H. Frederick, (vf.520)Nguyen Thu Huong	(F007)Business	International Journal of Gender and Entrepreneurship	Emerald	2014	0	0.86
Vietnamese small and medium-sized enterprises: legal and economic issues of development at modern stage	(vm.589)Nguyen Viet Khoi, (vf.590)Dang Thi Phuong Hoa	(F010)Economics	Economic Annals-XXI	Institute of Society Transformation	2017	0	0.25
Collaborative marketing for the sustainable development of community-based tourism enterprises: a reconciliation of diverse perspectives	(vf.685)Ngo Tra My, (fm.1993)Robert Hales, (fm.1994)Gui Lohmann	(F032)Tourism	Current Issues in Tourism	Taylor & Francis	2018	3.462	2.32
Making creativity: the value of multiple filters in the innovation process	(vm.3)Vuong Quan Hoang, (ff.1001)Nancy K Napier	(F011)Education , (F025)Psychology	International Journal of Transitions and Innovation Systems	Inderscience	2014	0	0
Relationship between past experience, social network participation and innovative capacity: Vietnamese entrepreneurship in transition	(vm.3)Vuong Quan Hoang, (vf.37)Vuong Thu Trang, (vm.269)Vu Quang Hoi	(F007)Business	International Journal of Transitions and Innovation Systems	Inderscience	2016	0	0
A categorical data analysis on relationships between culture, creativity and business stage: the case of Vietnam	(vm.3)Vuong Quan Hoang, (ff.1001)Nancy K Napier, (vm.83)Tran Tri Dung	(F007)Business	International Journal of Transitions and Innovation Systems	Inderscience	2013	0	0
Creativity and Entrepreneurial Efforts in an Emerging Economy	(vm.3)Vuong Quan Hoang, (ff.1001)Nancy K Napier, (vf.37)Vuong Thu Trang, (vf.723)Do Thu Hang	(F007)Business	Business Creativity and the Creative Economy	ICSC Press (The State University of New York - SUNY)	2016	0	0
Resources, experience, and perseverance in entrepreneurs’ perceived likelihood of success in an emerging economy	(vm.3)Vuong Quan Hoang, (vf.37)Vuong Thu Trang, (vf.723)Do Thu Hang	(F007)Business	Journal of Innovation and Entrepreneurship	Springer	2016	0	0
Serendipity as a Strategic Advantage?	(vm.3)Vuong Quan Hoang, (ff.1001)Nancy K Napier	(F021)Management	(Edited Book) Strategic Management in the 21st Century	ABC-Clio	2013	0	0
Global mindset as the integration of emerging socio-cultural values through mindsponge processes: A transition economy perspective	(vm.3)Vuong Quan Hoang	(F007)Business	(Edited Book) Global Mindsets: Exploration and Perspectives	Routledge	2016	0	0
Transgender employment and entrepreneurialism in Vietnam	(vf.251)Hoang Tu Anh, (ff.3050)Pauline Oosterhoff	(F010)Economics, (F026)Sociology	Gender and Development	Taylor & Francis	2018	0	1.03
Discrimination, Social Capital, and Financial Constraints: The Case of Viet Nam	(vf.762)Pham Anh Tho, (fm.3069)Oleksandr Talavera	(F010)Economics	World Development	Elsevier	2018	3.166	3.24
Social capital and female entrepreneurship in rural regions: Evidence from Vietnam	(ff.3158)Jessie P.H. Poon, (ff.3159)Deborah Naybor, (vf.848)Diep T. Thai	(F013)Geography	Applied Geography	Elsevier	2012	0	2.84
Agency culture, constitutional provisions and entrepreneurship: a cross-country analysis	(vf.25)Tran Thu Hien, (fm.1059)Enrico Santarelli, (ff.1420)Emanuela Carbonara, (fm.3172)Martin Obschonka, (fm.3173)Jeff Potter, (fm.3174)Samuel D. Gosling	(F007)Business	Industrial and Corporate Change	Oxford University Press	2018	2.198	2.34
Spatial heterogeneity, industry heterogeneity, and entrepreneurship	(vf.25)Tran Thu Hien, (fm.1059)Enrico Santarelli	(F007)Business	Annals of Regional Science	Springer	2017	1.336	1.24
Institutional quality and market selection in the transition to market economy	(vf.25)Tran Thu Hien	(F007)Business	Journal of Business Venturing	Elsevier	2018	6	8.8
The Knowledge Creation and Green Entrepreneurship - A Study of Two Vietnamese Green Firms	(vm.32)Nguyen Hong Son, (vm.104)Nguyen Ngoc Thang, (vm.874)Quang Truong	(F007)Business , (F021)Management	Asian Academy of Management Journal	Penerbit Universiti Sains Malaysia	2013	0	0.26
Employment contract and SMEs' innovation in developing and transition economies: The case of Vietnam	(vm.104)Nguyen Ngoc Thang, (vm.438)Ngo Vi Dung, (fm.1180)Frank Janssen, (fm.3182)Damian Hine	(F007)Business	Journal of Developmental Entrepreneurship	World Scientific	2017	0	0.51
Vietnam and Entrepreneurial Private Enterprises A Macromarketing Perspective	(vm.871)Tran Trang Phuc, (fm.3202)Audhesh K. Paswan	(F007)Business	Journal of Macromarketing	SAGE	2012	0	1.03
The father’s role in supporting the son’s business knowledge development process in Vietnamese family businesses	(vm.2037)Pham Thanh Trung, (fm.3318)Robin Bell, (fm.3319)David Newton	(F007)Business , (F010)Economics	Journal of Entrepreneurship in Emerging Economies	Emerald	2018	0	1.04
Microentrepreneurship in a transitional economy: evidence from Vietnam	(vf.2080)Ho Thuy Ngoc, (vf.2081)Mai Thi Thanh Thai	(F007)Business	(Edited Book) Contemporary Microenterprise: Concepts and Cases	Edward Elgar Publishing	2010	0	0
Household Entrepreneurship and Social Networks: Panel Data Evidence from Vietnam	(vm.28)Nguyen Huu Chi, (fm.3383)Christophe Jalil Nordman	(F007)Business	Journal of Development Studies	Taylor & Francis	2018	1.526	1.42
Social enterprise versus social entrepreneurship: An examination of the ‘why’ and ‘how’ in pursuing social change	(vf.2086)Vien Thi Thanh Chu, (ff.3393)Belinda Luke	(F007)Business	International Small Business Journal	SAGE	2013	0	0
Regulatory reform and the growth of private entrepreneurship in Vietnam	(vm.2087)Le Cong Luyen Viet, (fm.3394)Charles Harvie	(F007)Business	(Edited Book) Government, SMEs and Entrepreneurship Development: Policy, Practice and Challenges	Routledge	2012	0	0
Network ties and export propensity of Vietnamese small and medium enterprises	(vm.2087)Le Cong Luyen Viet, (vf.2088)Nguyen Thi Xuan Huong	(F007)Business	Asia Pacific Business Review	Taylor & Francis	2018	0.788	0.86
Technical efficiency of small and medium manufacturing firms in Vietnam: A stochastic meta-frontier analysis	(vm.383)Vu Xuan Binh, (vm.2087)Le Cong Luyen Viet, (vm.2090)Nghiem Hong Son	(F007)Business , (F010)Economics	Economic Analysis and Policy	Elsevier	2018	0	0.65
Entrepreneurs in China and Vietnam: Motivations and problems	(vm.2091)Chu M. Hung, (fm.3396)David F. Perri	(F007)Business	International Journal of Entrepreneurship	Allied Academies	2012	0	0
Cultural additivity: behavioural insights from the interaction of Confucianism, Buddhism and Taoism in folktales	(vm.3)Vuong Quan Hoang, (vf.37)Vuong Thu Trang, (vm.411)Ho Manh Tung, (vm.412)Nguyen To Viet Ha, (vf.488)Nguyen To Hong Kong, (vm.500)Ho Manh Toan, (vm.888)La Viet Phuong, (vm.2074)Bui Quang Khiem	(F006)Asian Studies , (F008)Cultural Studies	Palgrave Communications	Nature Publishing Group	2018	0	0
Entrepreneurship and creativity in transition turmoil: the case of Vietnam	(vm.3)Vuong Quan Hoang, (ff.1001)Nancy K Napier, (vm.2093)Dang Le Nguyen Vu	(F007)Business	Proceedings of the International Conference on Management, Leadership and Governance Bangkok 2013	Academic Conferences Limited	2013	0	0
Knowledge Management Strategies, Imitation, and Innovation: An Empirical Study of Vietnamese Firms	(vm.12)Nguyen Van Thang, (vm.101)Pham Anh Tuan	(F021)Management	(Edited Book) Organizational Learning in Asia Issues and Challenges	Elsevier	2017	0	0
The impact of government policies on the development of small-and-medium-sized enterprises: the case of Vietnam	(fm.1415)Winai Wongsurawat, (vm.2100)Nguyen Thanh Nguyen	(F007)Business	Journal for International Business and Entrepreneurship Development	Inderscience	2012	0	0
Gender Equality in Performance Assessment to Nurture the ASEAN Entrepreneurial Spirit—An Exploratory Study in Vietnam	(fm.3399)Philip Michael Ross Smith, (ff.3400)Helga Nagy, (ff.3401)Christine Bilsland, (vf.2101)Dinh Thi Hong Nhung	(F007)Business	(Edited Book) Entrepreneurship in Technology for ASEAN	Springer	2017	0	0
Examining Personal Values and Entrepreneurial Motives of Vietnamese Entrepreneurs in the 21st Century: Two Empirical Studies	(ff.3402)Hannah-Hanh D. Nguyen, (vf.2102)Nguyen Hendy Nhung	(F007)Business	African and Asian Studies	Brill	2008	0	0
The impact of local business environment on SME’s performance: Empirical evidence from the Mekong Delta	(vm.2103)Vo Van Dut	(F007)Business	Asian Academy of Management Journal	Penerbit Universiti Sains Malaysia	2015	0	0.35
Teaching business skills to women : Impact of business training on women’s microenterprise owners in Vietnam	(vm.2104)Le Vu Quan, (fm.3403)Peter V. Raven	(F007)Business	International Journal of Entrepreneurial Behavior and Research	Emerald	2015	0	0
Regional differences in behaviors, attitudes, and motivations related to performance among women-owned microenterprises in Vietnam	(vm.2104)Le Vu Quan, (fm.3403)Peter V. Raven, (vf.2105)Nguyen Quynh Mai	(F007)Business	World Development Perspectives	Elsevier	2016	0	0
Do International Cocurricular Activities Have an Impact on Cultivating a Global Mindset in Business School Students?	(vm.2104)Le Vu Quan, (ff.3407)Teresa Ling, (fm.3408)Jot K. Yau	(F007)Business , (F011)Education	Journal of Teaching in International Business	Taylor & Francis	2018	0	0.54
The Changing Role of Non-Farm Household Enterprises in Vietnam	(fm.1822)Remco H. Oostendorp, (vm.2106)Tran Quoc Trung, (vm.2107)Nguyen Thanh Tung	(F007)Business	World Development	Elsevier	2009	0	0
Drivers of firm formalization in Vietnam: an attention theory explanation	(vm.2108)Nguyen Thanh Tam, (ff.3409)Martie-Louise Verreynne, (fm.3410)John Steen	(F007)Business	Entrepreneurship and Regional Development	Taylor & Francis	2014	1.519	2.43
Governmental influences on the evolution of agricultural cooperatives in Vietnam: an institutional perspective with case studies	(vm.2087)Le Cong Luyen Viet, (ff.3411)Anne Ngoc Vo Cox	(F001)Agriculture, (F010)Economics	(Edited Book) Mutual, Cooperative and Employee-Owned Businesses in the Asia Pacific Diversity, Resilience and Sustainable Growth	Routledge	2015	0	0
Innovation, Entrepreneurship, and SMEs: What Can Cuba Learn from the Vietnam Reform Process?	(fm.3412)Claes Brundenius, (vm.2109)Le Dang Doanh	(F007)Business , (F010)Economics	(Edited Book) No More Free Lunch Reflections on the Cuban Economic Reform Process and Challenges for Transformation	Springer	2014	0	0
A new application model of lean management in small and medium sized enterprises	(vm.105)Nguyen Dang Minh	(F007)Business	International Journal of Simulation Modelling	DAAAM International Vienna	2015	1.683	0
An Empirical Study of Determinants of E-Commerce Adoption in SMEs in Vietnam: An Economy in Transition	(vm.2110)Le Van Huy, (fm.3413)Huynh Q. Minh, (fm.3414)Frantz Rowe, (fm.3415)Duane Truex	(F007)Business	Journal of Global Information Management	IGI-Global	2012	0	0
Compliance with accounting standards by SMEs in transitional economies: evidence from Vietnam	(vm.2111)Dang Duc Son	(F007)Business , (F010)Economics	Journal of Applied Accounting Research	Emerald	2011	0	0
How does working capital management affect the profitability of Vietnamese small- and medium-sized enterprises?	(vf.2112)Tran Thi Hien, (fm.3416)Malcolm Abbott, (fm.3417)Chee Jin Yap	(F007)Business	Journal of Small Business and Enterprise Development	Emerald	2017	0	1.41
The impact of domestic water on household enterprises: evidence from Vietnam	(vf.2113)Hoang Thi Phuong, (ff.3418)Stacey L. Noel, (fm.3419)John Soussan, (fm.3420)Jon C. Lovett	(F007)Business , (F027)Environment/Sustainability Science	Water Policy	IWA Publishing	2010	0.903	0
Mission drift of strategic shift? Group information strategies within MEPs	(vf.2086)Vien Thi Thanh Chu, (ff.3393)Belinda Luke	(F007)Business	Journal of International Development	Wiley	2012	0	1.04
Born-global: The case of four Vietnamese SMEs	(vf.2081)Mai Thi Thanh Thai, (fm.3421)Li Choy Chong	(F007)Business	Journal of International Entrepreneurship	Springer	2008	0	0
Social capital, networks, trust and immigrant entrepreneurship: a cross‐country analysis	(vf.2081)Mai Thi Thanh Thai, (fm.3422)Ekaterina Turkina	(F007)Business	Journal of Enterprising Communities	Emerald	2013	0	0
Dynamic experimental internationalization: Strategy of SMEs from a transition economy	(vf.2081)Mai Thi Thanh Thai, (fm.3421)Li Choy Chong	(F007)Business	Journal of International Entrepreneurship	Springer	2013	0	1.86
Entrepreneurial Migration: Characteristics, Causes and Effects	(vf.2081)Mai Thi Thanh Thai, (fm.3422)Ekaterina Turkina	(F007)Business	Journal of Enterprising Communities	Emerald	2013	0	0
Macro-level determinants of formal entrepreneurship versus informal entrepreneurship	(vf.2081)Mai Thi Thanh Thai, (fm.3422)Ekaterina Turkina	(F007)Business	Journal of Business Venturing	Elsevier	2014	3.678	6.77
Straussian Grounded Theory Method: An Illustration	(vf.2081)Mai Thi Thanh Thai, (fm.3421)Li Choy Chong, (fm.3423)Narendra M. Agrawal	(F007)Business	The Qualitative Report	Nova Southeastern University	2012	0	0
The impact of culture on the creation of enterprises	(vf.2081)Mai Thi Thanh Thai, (vf.2114)Nguyen Hoang Anh	(F007)Business	Journal for International Business and Entrepreneurship Development	Inderscience	2016	0	0
Socio-psychological determinants of opportunity entrepreneurship	(vf.2081)Mai Thi Thanh Thai, (fm.3422)Ekaterina Turkina	(F007)Business	International Entrepreneurship and Management Journal	Springer	2015	0.659	0
