# Supplementary material for: Making social sciences more scientific: Literature review by structured data
Source: MethodsX. 2020 Feb 20;7:100818. doi: 10.1016/j.mex.2020.100818 (PMC7115160; doi:10.1016/j.mex.2020.100818)
Supplement: Supplementary file 1 [file mmc1.zip › EntreAuthor_2008_2018.csv]

article	Name_En	PublishYear
1	Andrew G. Walder	2008
1	Fredric William Swierczek	2008
1	Hannah-Hanh D. Nguyen	2008
1	Hoang Thi Phuong Thao	2008
1	Li Choy Chong	2008
1	Mai Thi Thanh Thai	2008
1	Nguyen Dinh Chuc	2008
1	Nguyen Duc Nhat	2008
1	Nguyen Hendy Nhung	2008
1	Nguyen Hoang Giang	2008
1	Nguyen Ngoc Anh	2008
1	Pham Quang Ngoc	2008
1	Chiung-Hui Tseng	2009
2	Jerman Rose	2009
1	Le Thi Bich Ngoc	2009
1	Nguyen Thanh Tung	2009
3	Nguyen Van Thang	2009
1	Nham Phong Tuan	2009
1	Remco H. Oostendorp	2009
1	Scott E. Bryant	2009
1	Supara Kapasuwan	2009
1	Tran Quoc Trung	2009
1	Yoshi Takahashi	2009
1	Axel Wolz	2010
1	Ho Thuy Ngoc	2010
1	Hoang Thi Phuong	2010
1	John Soussan	2010
1	Jon C. Lovett	2010
1	Mai Thi Thanh Thai	2010
1	Pham Bao Duong	2010
1	Stacey L. Noel	2010
1	Aron O'Cass	2011
1	Dang Duc Son	2011
1	Nancy K Napier	2011
1	Ngo Viet Liem	2011
1	Nguyen Dinh Tho	2011
1	Nguyen Thi Minh Trang	2011
1	Vuong Quan Hoang	2011
1	Aron O'Cass	2012
1	Audhesh K. Paswan	2012
1	Belinda Luke	2012
1	Charles Harvie	2012
1	Chu M. Hung	2012
1	David F. Perri	2012
1	Deborah Naybor	2012
1	Diep T. Thai	2012
1	Duane Truex	2012
1	Enrico Santarelli	2012
1	Frantz Rowe	2012
1	Gjalt de Jong	2012
1	Hans van Ees	2012
1	Huynh Q. Minh	2012
1	Jessie P.H. Poon	2012
1	Le Cong Luyen Viet	2012
1	Le Van Huy	2012
1	Li Choy Chong	2012
1	Mai Thi Thanh Thai	2012
1	Narendra M. Agrawal	2012
1	Ngo Thi Phuong Thao	2012
1	Ngo Viet Liem	2012
1	Nguyen Huu Chi	2012
1	Nguyen Thanh Nguyen	2012
1	Nguyen Thi Tuyet Mai	2012
1	Nguyen Thi Xuan Mai	2012
1	Pham Thi Thu Tra	2012
1	Phan Anh Tu	2012
1	Robert Lensink	2012
1	Tran Thi Bich	2012
1	Tran Thu Hien	2012
1	Tran Trang Phuc	2012
1	Vida Siahtiri	2012
1	Vien Thi Thanh Chu	2012
1	Winai Wongsurawat	2012
1	Belinda Luke	2013
1	Dang Le Nguyen Vu	2013
2	Ekaterina Turkina	2013
1	Enrico Santarelli	2013
1	Le Thi Bich Ngoc	2013
1	Li Choy Chong	2013
3	Mai Thi Thanh Thai	2013
3	Nancy K Napier	2013
1	Nguyen Hong Son	2013
1	Nguyen Ngoc Thang	2013
1	Nguyen Van Thang	2013
1	Quang Truong	2013
1	Scott E. Bryant	2013
1	Steven Lim	2013
1	Tran Thu Hien	2013
1	Tran Tri Dung	2013
1	Vien Thi Thanh Chu	2013
1	Vu Van Huong	2013
3	Vuong Quan Hoang	2013
1	Aya Suzuki	2014
1	Claes Brundenius	2014
1	Ekaterina Turkina	2014
1	Enrico Santarelli	2014
1	Howard H. Frederick	2014
1	John Steen	2014
1	Le Dang Doanh	2014
1	Le Quan	2014
1	Mai Thi Thanh Thai	2014
1	Martie-Louise Verreynne	2014
1	Nancy K Napier	2014
1	Nguyen Cao Nam	2014
1	Nguyen Cuc	2014
1	Nguyen Thanh Tam	2014
1	Nguyen Thu Huong	2014
2	Nguyen Tu Phuong	2014
1	Ockie J. H. Bosch	2014
1	Seiko Shirasaka	2014
1	Ta Huy Hung	2014
1	Takashi Maeno	2014
1	Tetsushi Sonobe	2014
1	Toshiro Kiura	2014
1	Tran Thu Hien	2014
1	Vu Hoang Nam	2014
1	Vuong Quan Hoang	2014
1	Anne Ngoc Vo Cox	2015
2	Baiding Hu	2015
2	Christopher Gan	2015
1	Clare D'Souza	2015
1	Ekaterina Turkina	2015
1	Frank Janssen	2015
1	Gillian Sullivan Mort	2015
1	Le Cong Luyen Viet	2015
1	Le Quan	2015
1	Le Vu Quan	2015
2	Luu Trong Tuan	2015
1	Mai Thi Thanh Thai	2015
1	Nancy K Napier	2015
1	Ngo Vi Dung	2015
1	Nguyen Anh Quan	2015
1	Nguyen Dang Minh	2015
1	Nguyen Duy Tam	2015
2	Nguyen Khanh Duy	2015
2	Nguyen Thi Hoang Oanh	2015
2	Nguyen Thi Nhung	2015
1	Nguyen Trong Co	2015
1	Peter V. Raven	2015
1	Pham Tien Thanh	2015
1	Tran Duc Hiep	2015
1	Truong Thanh Vu	2015
1	Vo Van Dut	2015
1	Vu Van Huong	2015
1	Vuong Quan Hoang	2015
1	Dang Hoang Giang	2016
2	Do Thu Hang	2016
1	Doan Quang Hung	2016
1	Doan Thanh Tinh	2016
1	Emanuela Carbonara	2016
1	Enrico Santarelli	2016
1	Frank Janssen	2016
1	Garry D. Bruton	2016
1	Gillian Sullivan Mort	2016
1	Le Quan	2016
1	Le Van Chon	2016
1	Le Vu Quan	2016
1	Luu Trong Tuan	2016
1	Mai Thi Thanh Thai	2016
1	Marine Falize	2016
1	Mark Holmes	2016
1	Nancy K Napier	2016
1	Ngo Vi Dung	2016
1	Nguyen Anh Quan	2016
1	Nguyen Hoang Anh	2016
1	Nguyen Ngoc Anh	2016
1	Nguyen Quynh Mai	2016
1	Nguyen Thanh Binh	2016
1	Nguyen Thi Ngoc Minh	2016
1	Nguyen Van Thang	2016
1	Nguyen Van Tuan	2016
1	Ninh Quang Hai	2016
1	Peter V. Raven	2016
1	Phung Thanh Xuan	2016
2	Steven Lim	2016
1	Ta Huy Hung	2016
1	Tran Duc Hiep	2016
1	Tran Nam Binh	2016
3	Tran Quang Tuyen	2016
1	Tran Thu Hien	2016
1	Vu Quang Hoi	2016
1	Vu Thi Thuong	2016
3	Vu Van Huong	2016
6	Vuong Quan Hoang	2016
3	Vuong Thu Trang	2016
1	Chee Jin Yap	2017
1	Christine Bilsland	2017
1	Damian Hine	2017
1	Dang Thi Phuong Hoa	2017
1	Dinh Thi Hong Nhung	2017
1	Enrico Santarelli	2017
1	Frank Janssen	2017
1	Helga Nagy	2017
1	Luu Quoc Dat	2017
3	Luu Trong Tuan	2017
1	Malcolm Abbott	2017
1	Ngo Vi Dung	2017
1	Nguyen Dang Minh	2017
1	Nguyen Dang Toan	2017
1	Nguyen Hong Son	2017
1	Nguyen Ngoc Thang	2017
1	Nguyen Van Minh	2017
1	Nguyen Van Thang	2017
1	Nguyen Viet Khoi	2017
1	Nham Phong Tuan	2017
1	Pham Anh Tuan	2017
1	Pham Minh Tuan	2017
1	Philip Michael Ross Smith	2017
1	Tran Hoai Nam	2017
1	Tran Thi Hien	2017
1	Tran Thu Hien	2017
1	Bui Quang Khiem	2018
1	Christophe Jalil Nordman	2018
1	David Newton	2018
1	Emanuela Carbonara	2018
1	Enrico Santarelli	2018
1	Gui Lohmann	2018
1	Ho Manh Toan	2018
1	Ho Manh Tung	2018
1	Hoang Tu Anh	2018
1	Jeff Potter	2018
1	Jot K. Yau	2018
1	La Viet Phuong	2018
2	Le Cong Luyen Viet	2018
1	Le Vu Quan	2018
1	Martin Obschonka	2018
1	Nghiem Hong Son	2018
1	Ngo Tra My	2018
1	Nguyen Huu Chi	2018
1	Nguyen Thi Xuan Huong	2018
1	Nguyen To Hong Kong	2018
1	Nguyen To Viet Ha	2018
1	Oleksandr Talavera	2018
1	Pauline Oosterhoff	2018
1	Pham Anh Tho	2018
1	Pham Thanh Trung	2018
1	Robert Hales	2018
1	Robin Bell	2018
1	Samuel D. Gosling	2018
1	Teresa Ling	2018
2	Tran Thu Hien	2018
1	Vu Xuan Binh	2018
1	Vuong Quan Hoang	2018
1	Vuong Thu Trang	2018
